# Supplementary material for: Prevalence and Correlates of Depressive Symptoms among Patients with Cancer: A Cross-Sectional Study
Source: Curr Oncol. 2024 Sep 26;31(10):5802–20. doi: 10.3390/curroncol31100431 (PMC11506764; doi:10.3390/curroncol31100431)
Supplement: Supplementary file 1 [file curroncol-31-00431-s001.zip]

Archive with 1 entries (1 files):
- curroncol-3092927-supplementary.pdf
